# Supplementary material for: Development and Internal Multicenter Validation of a Deep Learning Model for Predicting Post-Hepatectomy Liver Failure in Patients with Hepatocellular Carcinoma: A Multicenter Study
Source: Cancers (Basel). 2026 Mar 12;18(6):926. doi: 10.3390/cancers18060926 (PMC13024857; doi:10.3390/cancers18060926)
Supplement: Supplementary file 1 [file cancers-18-00926-s001.zip]

Archive with 1 entries (1 files):
- cancers-4166263-supplementary.pdf
